# Supplementary material for: Extracellular Oxidative Stress Markers in COVID-19 Patients with Diabetes as Co-Morbidity
Source: Clin Pract. 2022 Feb 28;12(2):168–76. doi: 10.3390/clinpract12020021 (PMC8938798; doi:10.3390/clinpract12020021)
Supplement: Supplementary file 1 [file clinpract-12-00021-s001.zip]

Archive with 1 entries (1 files):
- clinpract-1577494-supplementary.pdf
